# Supplementary material for: GENEVIC: GENetic data Exploration and Visualization via Intelligent interactive Console
Source: Bioinformatics. 2024 Aug 8;40(10):btae500. doi: 10.1093/bioinformatics/btae500 (PMC11467054; doi:10.1093/bioinformatics/btae500)
Supplement: btae500_Supplementary_Data [file btae500_supplementary_data.zip]

Archive with 4 entries (4 files):
- Supplementary_VideoNavigateLink.pdf
- Supplementary_Documenation_TestCasesExlained.pdf
- Supplementary_LocalInstalaltionGuide.pdf
- Supplementary_PGSrankDatabase.pdf
